# Supplementary material for: Association between serum uric acid and cardiovascular disease risk factors in adolescents in America: 2001-2018
Source: PLoS One. 2021 Aug 23;16(8):e0254590. doi: 10.1371/journal.pone.0254590 (PMC8382197; doi:10.1371/journal.pone.0254590)
Supplement: S1 Table — Model 1: adjusted for age, gender, race and PIR. Model 2: model 1 plus adjusted for BMIZ and WHtR. Model 3: model 2 plus adjusted for TV time, computer time and eGFR. (XLSX) [file pone.0254590.s002.xlsx]

## Sheet: 敏感性分析
		Model 1		Model 2		Model 3
		OR (95%CI)	P	OR (95%CI)	P	OR (95%CI)	P
high BP	Q1	reference		reference		reference
	Q2	1.12 (0.75, 1.66)	0.581	0.96 (0.64, 143)	0.841	0.97 (0.55, 1.73)	0.924
	Q3	1.38 (0.93, 2.05)	0.106	1.01 (0.68, 1.51)	0.957	1.33 (0.76, 2.34)	0.322
	Q4	1.84 (1.23, 2.75)	<0.001	0.96 (0.62, 1.48)	0.848	1.31 (0.71, 2.41)	0.383
high TC	Q1	reference		reference		reference
	Q2	0.99 (0.81, 1.20)	0.887	0.97 (0.79, 1.19)	0.766	1.05 (0.80, 1.37)	0.742
	Q3	1.17 (0.95, 1.44)	0.128	1.09 (0.88, 1.36)	0.412	1.09 (0.82, 1.45)	0.558
	Q4	1.84 (1.49, 2.27)	<0.001	1.45 (1.15, 1.83)	0.002	1.63 (1.20, 2.21)	<0.001
high TG	Q1	reference		reference		reference
	Q2	1.43 (1.06, 1.92)	0.02	1.35 (0.98, 1.84)	0.063	1.36 (0.90, 2.04)	0.145
	Q3	1.99 (1.48, 2.69)	<0.001	1.68 (1.22, 2.31)	<0.001	1.29 (0.84, 2.00)	0.244
	Q4	3.91 (2.90, 5.28)	<0.001	2.42 (1.74, 3.38)	<0.001	2.17 (1.39, 3.38)	<0.001
high nonHDL	Q1	reference		reference		reference
	Q2	1.38 (1.06, 1.80)	0.019	1.41 (1.06, 1.87)	0.02	1.42 (1.00, 2.01)	0.051
	Q3	2.14 (1.64, 2.78)	<0.001	1.83 (1.38, 2.44)	<0.001	2.00 (1.41, 2.85)	<0.001
	Q4	4.00 (3.06, 5.22)	<0.001	2.55 (1.89, 3.45)	<0.001	2.73 (1.88, 3.96)	<0.001
low HDL	Q1	reference		reference		reference
	Q2	1.32 (1.04, 1.68)	0.02	1.11 (0.87, 1.43)	0.399	1.22 (0.89, 1.66)	0.209
	Q3	2.22 (1.77, 2.79)	<0.001	1.50 (1.18, 1.92)	<0.001	1.76 (1.29, 2.39)	<0.001
	Q4	4.72 (3.75, 5.94)	<0.001	2.18 (1.69, 2.82)	<0.001	2.59 (1.88, 3.56)	<0.001
high glu	Q1	reference		reference		reference
	Q2	1.12 (0.89, 1.41)	0.323	1.06 (0.84, 1.34)	0.636	1.18 (0.88, 1.59)	0.278
	Q3	1.29 (1.03, 1.62)	0.029	1.16 (0.91, 1.47)	0.237	1.10 (0.80, 1.52)	0.539
	Q4	1.68 (1.33, 2.13)	<0.001	1.25 (0.97, 1.62)	0.09	1.22 (0.87, 1.72)	0.246
Supplemental Table 1 Multivariable associations of SUA with cardiovascular risk factors in U.S. adolescents. Model 1: adjusted for age,gender, race and PIR. Model 2: model 1 plus adjusted for BMIZ and WHtR. Model 3: model 2 plus adjusted for TV time, computer time and eGFR.
